# Supplementary material for: Sample handling of gastric tissue and O-glycan alterations in paired gastric cancer and non-tumorigenic tissues
Source: Sci Rep. 2018 Jan 10;8:242. doi: 10.1038/s41598-017-18299-6 (PMC5762837; doi:10.1038/s41598-017-18299-6)
Supplement: Supplementary file 1 — Supplementary Dataset 1 [file 41598_2017_18299_MOESM1_ESM.xlsx]

## Sheet: S1
Derived structural features	Description	Normal_STD						Cancer_STD						Normal_HEAT						Cancer_HEAT																		Normal_STD			Cancer_STD			Normal_HEAT			Cancer_HEAT
		LOG (x+0.1) INTENSITY																								LOG (X+0.1) INTENSITY												% ABUNDANCE
		1A	2A	3A	4A	5A	6A	1B	2B	3B	4B	5B	6B	1C	2C	3C	4C	5C	6C	1D	2D	3D	4D	5D	6D	Mean A	Mean B	Mean C	Mean D	p.AB	q.AB	p.CD	q.CD	p.AC	q.AC	p.BD	q.BD	Mean	SEM	N	Mean	SEM	N	Mean	SEM	N	Mean	SEM	N
Sialylated structures	NeuAc containing structures	1.10067	0.71662	0.82739	0.97357	1.36829	1.1536	1.77419	1.00828	0.8621	1.82746	1.10323	1.62395	1.14399	0.86081	0.995	1.19201	1.38312	1.09277	0.78901	1.80095	1.3532	1.31782	0.69179	1.60838	1.023	1.367	1.111	1.26	0.113424	0.659478	0.460429	0.931229	0.482015	0.991825	0.678992	0.972086	11.8231	2.67651	6	33.0488	10.8737	6	13.7629	2.38456	6	26.2719	9.0843	6
Sulfated structures	sulfate group (SO3)	0.40273	0.58099	0.2891	0.1045	0.22032	-0.0747	0.09092	0.12286	0.44588	-0.014	0.28226	0.53606	0.28249	0.543	0.28488	0.40174	-0.0054	-0.0492	-0.0761	0.2221	0.59462	0.67534	-0.2472	0.50828	0.2538	0.244	0.2429	0.2795	0.940469	0.963786	0.843719	0.956123	0.936074	0.991825	0.845647	0.972086	1.90985	0.429924	6	1.8452	0.399341	6	1.85623	0.397834	6	2.39389	0.701454	6
Fucosylated	structures containg fucose (both Lewis and H type)	1.79565	1.92642	1.90416	1.88358	1.67727	1.8699	1.29571	1.87971	1.85735	1.39575	1.73057	1.53153	1.84121	1.90137	1.84174	1.5859	1.79621	1.88366	1.92741	1.39065	1.7954	1.68336	1.91282	1.53371	1.843	1.615	1.808	1.707	0.0587171	0.640807	0.33233	0.895736	0.579812	0.991555	0.503477	0.694	70.7734	5.5568	6	46.6033	9.83364	6	65.9179	6.01921	6	55.8743	10.0824	6
Hex+HexNAc	glycans with hexose and hexNAc only	1.35788	0.85307	1.07505	1.127	1.45933	1.05515	1.30005	1.13082	1.27688	0.89806	1.51483	1.3259	1.18115	1.00753	1.29118	1.64552	1.11566	1.03267	0.9445	1.06206	1.09239	1.44791	1.12418	1.35659	1.155	1.241	1.212	1.171	0.500159	0.841706	0.747603	0.956123	0.67063	0.991825	0.558583	0.972086	15.7932	3.33582	6	18.9327	3.40121	6	18.7242	5.26348	6	16.0325	3.06873	6
LacdiNAc	GalNAcβ1,4GlcNAc	0.69429	0.9105	0.52048	0.66829	0.6076	0.62357	0.30085	0.60476	0.38693	-0.0545	0.45637	0.42113	0.74389	0.85539	0.46986	0.69915	0.54665	0.65995	0.59966	0.09043	0.36734	0.3793	0.49413	0.45134	0.6708	0.3526	0.6625	0.397	0.0131387	0.535535	0.0147532	0.684115	0.917301	0.991825	0.707431	0.972086	4.78542	0.689434	6	2.37346	0.421985	6	4.69269	0.614061	6	2.54688	0.373953	6
Lewis a/x	Galβ1,3(Fucα1,4)GlcNAcβ1 / Galβ1,4(Fucα1,3)GlcNAcβ1	1.34098	0.89625	1.25841	0.9467	1.16471	1.07658	1.22613	1.11738	1.25608	1.00755	1.07838	1.02746	1.39444	0.9646	1.23422	0.93656	1.17779	1.11296	1.13233	0.83994	1.11051	1.38807	1.00345	1.01429	1.114	1.119	1.137	1.081	0.953919	0.963786	0.600603	0.956123	0.823954	0.991825	0.67096	0.972086	13.7863	2.22543	6	13.3624	1.33263	6	14.5392	2.43491	6	12.9383	2.47513	6
Lewis b/y	Fucα1,2Galβ1,3(Fucα1,4)GlcNAcβ1 / Fucα1,2Galβ1,4(Fucα1,3)GlcNAcβ1	-0.1303	-0.3395	0.3993	-0.6581	-0.6964	-0.2952	-0.5596	0.65412	1.05101	0.47395	-0.5504	-0.2333	-0.1339	-0.3631	0.39736	-0.3832	0.01261	-0.27	-0.491	-0.1106	0.85863	0.45246	0.51266	-0.0934	-0.2867	0.1393	-0.1234	0.1881	0.215599	0.659478	0.218795	0.886644	0.440435	0.991825	0.890184	0.972086	0.672335	0.356565	6	3.21258	1.73533	6	0.84085	0.32502	6	2.43605	1.05753	6
αGlcNAc	αGlcNAc	1.17691	0.72923	0.94446	0.8219	1.24048	0.90672	0.7692	0.8368	1.06316	0.5954	1.28937	1.02905	1.05809	0.83473	1.02218	1.33701	0.9967	0.96353	0.70101	0.68279	0.78077	1.23831	0.9015	1.03806	0.97	0.9305	1.035	0.8904	0.767009	0.943009	0.222475	0.886644	0.552075	0.991825	0.770612	0.972086	10.1148	1.98109	6	9.63528	2.27844	6	11.506	2.12173	6	8.57905	1.96019	6
I branch	GlcNAcβ1,3(GlcNAcβ1,6)Galβ1,3	0.88618	0.70599	0.95229	0.81912	0.89828	0.7955	0.74704	0.99989	0.93662	0.90051	0.77659	0.86758	0.917	0.75716	0.89971	0.75355	0.88929	0.79092	0.71395	0.79819	0.8561	1.0808	0.61593	0.83564	0.8429	0.8714	0.8346	0.8168	0.603369	0.925661	0.806813	0.956123	0.864235	0.991825	0.483536	0.972086	6.98092	0.563662	6	7.48796	0.675712	6	6.81895	0.485845	6	6.84374	1.11904	6
blood group H	Fucα1,2Galβ1	1.54935	1.86174	1.75925	1.78437	1.48875	1.73926	1.5154	1.78172	1.72319	1.33249	1.56611	1.29688	1.56871	1.82228	1.68326	1.52064	1.62876	1.73725	1.7351	1.30342	1.66136	1.49605	1.79191	1.32439	1.697	1.536	1.66	1.552	0.138692	0.659478	0.290364	0.905447	0.631126	0.991825	0.894026	0.972086	51.9245	6.50582	6	37.277	6.7245	6	46.8981	4.98977	6	39.0121	7.17332	6
blood group A	Fucα1,2(GalNAcα1,3)Galβ1	1.05925	-0.5121	1.02404	-0.4524	1.0416	0.96561	0.69137	-0.3785	0.97555	-0.5265	1.0791	0.89509	1.08854	-0.4787	1.00242	-0.438	1.12101	1.193	1.22001	-0.4111	0.87009	0.25262	1.28275	0.90773	0.521	0.456	0.5814	0.687	0.883379	0.963786	0.808031	0.956123	0.897701	0.991825	0.571761	0.972086	7.05589	2.17967	6	5.72222	1.96635	6	8.5371	2.71974	6	8.80827	3.11292	6
blood group B	Fucα1,2(Galα1,3)Galβ1	0.83079	-1	-1	-1	-1	-1	-0.0992	-1	-1	-1	-1	-1	0.91744	-1	-1	-1	-1	-1	1.01121	-1	-1	-1	-1	-1	-0.6949	-0.8499	-0.6804	-0.6648	0.65828	0.925661	0.973744	0.992209	0.974569	0.991825	0.625261	0.972086	1.1122	1.1122	6	0.115955	0.115955	6	1.36146	1.36146	6	1.69357	1.69357	6
MSAC HexNAc	#HexNAc/structure	0.45087	0.38418	0.42703	0.36917	0.43366	0.40352	0.37504	0.39931	0.45565	0.30625	0.44055	0.36981	0.44288	0.39061	0.42849	0.41052	0.41115	0.42331	0.40432	0.27661	0.37444	0.44659	0.4076	0.36973	0.4114	0.3911	0.4178	0.3799	0.444023	0.841706	0.154686	0.886644	0.671776	0.991825	0.735128	0.972086	2.48427	0.0755287	6	2.37664	0.123406	6	2.519	0.0440624	6	2.31521	0.124179	6
MSAC Hexose	#Hexose/structure	0.35345	0.32604	0.34888	0.31075	0.31252	0.32704	0.30215	0.34751	0.36029	0.26418	0.33444	0.2813	0.34845	0.32962	0.34489	0.31391	0.29727	0.32234	0.29423	0.2367	0.29953	0.37062	0.30938	0.27903	0.3298	0.315	0.3261	0.2982	0.412191	0.841706	0.183769	0.886644	0.737785	0.991825	0.497055	0.972086	2.0384	0.0362355	6	1.97198	0.0742566	6	2.02049	0.0382428	6	1.89572	0.0834272	6
MSAC Fucose	#Fucose/structure	0.07271	0.19142	0.18709	0.1499	-0.0114	0.11267	-0.0386	0.1665	0.16502	-0.1207	0.00017	-0.1874	0.10188	0.15553	0.12783	-0.058	0.07139	0.13315	0.14442	-0.2378	0.11091	0.0452	0.18407	-0.1741	0.1171	-0.002502	0.08863	0.01212	0.106249	0.659478	0.352902	0.905447	0.539061	0.991825	0.878616	0.972086	1.22617	0.0912804	6	0.941958	0.142634	6	1.14162	0.0813328	6	0.995165	0.159532	6
MSAC Neu5Ac	#Neu5Ac/structure	-0.5274	-0.7551	-0.6959	-0.618	-0.3786	-0.4843	-0.0488	-0.5922	-0.7006	0.08668	-0.5412	-0.0569	-0.483	-0.6726	-0.5864	-0.5192	-0.3361	-0.5393	-0.7323	0.10835	-0.3205	-0.4224	-0.7855	-0.0742	-0.5766	-0.3088	-0.5228	-0.3711	0.10422	0.659478	0.340378	0.905447	0.479924	0.991825	0.76205	0.972086	0.176852	0.0365945	6	0.522418	0.175349	6	0.208855	0.0345438	6	0.455282	0.177047	6
MSAC Sulfation	#Sulfate/structure	-0.9056	-0.8641	-0.9276	-0.9522	-0.9381	-0.9691	-0.9534	-0.9506	-0.8984	-0.9641	-0.9285	-0.8754	-0.9275	-0.8743	-0.928	-0.9064	-0.9634	-0.9671	-0.969	-0.9372	-0.8619	-0.8382	-0.9804	-0.8825	-0.9261	-0.9284	-0.9278	-0.9115	0.914964	0.963786	0.574519	0.956123	0.937939	0.991825	0.56008	0.972086	0.0189167	0.00426455	6	0.018245	0.00395418	6	0.0184117	0.00393817	6	0.0235333	0.00682934	6
[truncated: 6 more columns]
