# Supplementary material for: Sample handling of gastric tissue and O-glycan alterations in paired gastric cancer and non-tumorigenic tissues
Source: Sci Rep. 2018 Jan 10;8:242. doi: 10.1038/s41598-017-18299-6 (PMC5762837; doi:10.1038/s41598-017-18299-6)
Supplement: Supplementary file 2 — Supplementary Dataset 2 [file 41598_2017_18299_MOESM2_ESM.xlsx]

## Sheet: S2
												Normal_STD						Cancer_STD						Normal_HEAT						Cancer_HEAT																		Normal_STD
												LOG(X+0.1) INTENSITY																								LOG(X+0.1) INTENSITY												% ABUNDANCE
m/z [M-H]-	RT (min)	Composition	Structure	Core	Epitope	HexNAc	Hexose	Fucose	Neu5Ac	Sulfation	Monosaccharides		2A	3A	4A	5A	6A	1B	2B	3B	4B	5B	6B	1C	2C	3C	4C	5C	6C	1D	2D	3D	4D	5D	6D	Mean A	Mean B	Mean C	Mean D	p.AB	q.AB	p.CD	q.CD	p.AC	q.AC	p.BD	q.BD	%	SEM
425.21	12.63	HexNAc2	GlcNAcβ1,3GalNAcol	3		2					2	-0.6456	-0.8063	-0.7465	-0.6471	-0.4399	-0.7891	-0.6702	-0.856	-0.8915	-0.5746	-0.6677	-0.4509	-0.5183	-0.7882	-0.7345	-0.0671	-0.7235	-0.8321	-0.8354	-0.6439	-0.5186	-0.278	-0.6957	-0.4405	-0.6791	-0.6852	-0.6106	-0.5687	0.946311	0.963786	0.774532	0.956123	0.60914	0.991825	0.296731	0.972086	0.118782	0.0314095
513.256	8.00982	NeuAc1HexNAc1	NeuAcα2,6GalNAcol		sTn	1			1		2	0.08108	-0.5326	-0.6272	0.26536	0.77559	0.47922	0.41208	-0.532	-0.4143	0.54628	0.31772	-0.1409	-0.3022	-0.5937	-0.5704	0.53759	0.52733	0.38233	0.04999	-0.2062	-0.0379	-0.0782	-0.1002	-0.211	0.07358	0.03148	-0.003175	-0.09725	0.888937	0.963786	0.686051	0.956123	0.8142	0.991825	0.51441	0.972086	1.99267	0.882749
530.468	22.5996	Hex1HexNAc1dHex1	Fucα1,2Galβ1,3GalNAcol	1	H	1	1	1			3	0.25108	0.90756	0.73886	0.93017	0.48446	0.81816	-0.4076	0.82205	0.36798	0.52659	0.64049	0.34168	0.31221	0.90855	0.63249	0.43786	0.64154	0.75003	0.92151	0.3873	0.66611	0.40722	0.8768	0.33968	0.6884	0.3819	0.6138	0.5998	0.166435	0.659478	0.920564	0.973065	0.605513	0.991825	0.309211	0.972086	5.48187	1.10602
587.247	10.8353	Hex1HexNAc2	Galβ1,3(GlcNAcβ1,6)GalNAcol	2		2	1				3	0.61297	-0.223	0.40191	0.15214	0.29992	0.2238	0.64143	0.17295	0.4418	0.20711	0.46645	0.67791	0.4361	0.14629	0.59677	0.63026	0.1881	0.29584	0.26268	0.12885	0.4445	-0.6782	0.39624	0.6922	0.2446	0.4346	0.3822	0.2077	0.213828	0.659478	0.426822	0.905447	0.354419	0.991825	0.30886	0.972086	1.95196	0.485871
587.281	12.6303	Hex1HexNAc2	GlcNAcα1,4Galβ1,3GalNAcol	1	αGlcNAc	2	1				3	0.50666	0.23161	0.2761	0.49317	0.55016	0.16646	0.33279	0.29257	0.05395	0.133	0.54339	0.36821	0.23972	0.3004	0.31076	0.992	0.19266	0.1896	0.0715	0.18109	0.24755	0.72929	0.29698	0.46769	0.3707	0.2873	0.3709	0.3324	0.414858	0.841706	0.812688	0.956123	0.99911	0.99911	0.713955	0.972086	2.38894	0.367682
675.287	9.82628	NeuAc1Hex1HexNAc1	Galβ1,3(NeuAcα2,6)GalNAcol	1		1	1		1		3	0.32239	-0.1447	0.07383	-0.1349	0.19273	0.32179	0.83075	-0.029	-0.189	0.4945	0.31977	0.92866	0.30143	0.08823	0.03636	-0.0588	0.46429	0.19113	-0.1919	0.90012	0.27364	-0.5378	0.04894	0.87566	0.1052	0.3926	0.1704	0.2281	0.186801	0.659478	0.821009	0.956123	0.586331	0.991825	0.594077	0.972086	1.29873	0.255676
675.302	12.8898	NeuAc1Hex1HexNAc1	NeuAcαα2,3Galβ1,3GalNAcol	1		1	1		1		3	0.4953	-0.0724	0.10709	0.29896	0.58508	0.57754	0.46323	0.30982	0.12969	1.14557	0.46861	1.09759	0.63325	0.12737	0.43981	0.30549	0.76015	0.49456	-0.1289	1.28849	0.90294	0.55214	-0.2814	1.0791	0.3319	0.6024	0.4601	0.5687	0.215082	0.659478	0.706434	0.956123	0.394448	0.991825	0.917077	0.972086	2.37865	0.526868
716.321	10.8021	NeuAc1HexNAc2	GlcNAcβ1,3(NeuAcα2,6)GalNAcol	3		2			1		3	-0.3285	-0.6706	-0.7755	-0.6852	-0.1759	-0.7527	-0.1117	-0.8348	-0.7256	-0.8413	-0.6018	-0.5364	-0.2796	-0.783	-0.8385	-0.673	0.19859	-0.2496	-0.8478	-0.8832	-0.5207	-0.6344	-0.5773	-0.4831	-0.5647	-0.6086	-0.4375	-0.6578	0.777302	0.943009	0.242682	0.886644	0.523867	0.991825	0.715247	0.972086	0.216775	0.0837848
716.377	13.8626	NeuAc1HexNAc2	GalNAcα1,3(NeuAcα2,6)GalNAcol	5		2			1		3	-0.5425	-0.8016	-0.8326	-0.752	0.27781	-0.6277	0.52643	-0.8726	-0.6113	-0.4743	-0.5198	-0.0389	-0.2253	-0.6902	-0.8302	-0.538	0.41483	-0.0472	-0.7749	-0.481	-0.4947	0.00725	-0.7955	0.08281	-0.5464	-0.3317	-0.3193	-0.4093	0.438509	0.841706	0.719425	0.956123	0.39325	0.991825	0.767646	0.972086	0.383372	0.283318
733.355	15.8555	Hex1HexNAc2dHex1	Fucα1,2Galβ1,3GlcNAcβ1,3GalNAcol	3	H	2	1	1			4	0.29551	-0.2572	0.2172	0.27632	0.21223	0.15476	-0.0424	0.22013	-0.0807	-0.012	0.1809	0.2735	0.5562	-0.3161	0.23188	0.12121	0.2782	0.32541	0.72611	-0.0583	0.41638	0.41131	0.45441	0.15561	0.1498	0.08991	0.1995	0.3509	0.578998	0.925661	0.371867	0.905447	0.739634	0.991825	0.0662262	0.972086	1.42073	0.209387
733.438	19.4554	Hex1HexNAc2dHex1	Fucα1,2Galβ1,4GlcNAcβ1,3GalNAcol	3	H	2	1	1			4	-0.5348	0.56744	-0.2331	0.5848	-0.3563	0.01399	-0.7815	0.21786	-0.4402	-0.1785	-0.247	-0.1	-0.616	0.60133	-0.3292	0.37106	-0.2891	-0.0374	-0.452	0.03017	-0.1139	0.15613	-0.2851	-0.1606	0.007005	-0.2549	-0.04989	-0.1376	0.296524	0.79073	0.681797	0.956123	0.837399	0.991825	0.489169	0.972086	1.54787	0.67858
733.501	23.0988	Hex1HexNAc2dHex1	Fucα1,2Galβ1,3(GlcNAcβ1,6)GalNAcol	2	H	2	1	1			4	0.01832	-0.0858	0.42673	0.11447	0.28088	-0.0869	-0.6162	0.141	0.54159	0.22685	0.1266	0.01792	0.03775	-0.1172	0.40729	-0.4124	0.45593	0.10805	1.12858	0.10371	0.63566	-0.4731	0.29553	0.24079	0.1113	0.07296	0.0799	0.3219	0.833282	0.962904	0.367135	0.905447	0.846396	0.991825	0.375975	0.972086	1.32745	0.298994
749.339	14.8636	Hex2HexNAc2	Galβ1,3(Galβ1,4GlcNAcβ1,6)GalNAcol	2		2	2				4	0.53955	0.16094	0.31319	0.58529	0.73996	0.42919	0.96433	0.55022	0.4814	0.27684	0.85291	0.70023	0.37008	0.30475	0.61083	0.93058	0.42428	0.27408	0.23613	0.5911	0.538	0.81688	0.46908	0.71318	0.4614	0.6377	0.4858	0.5607	0.214814	0.659478	0.578885	0.956123	0.856675	0.991825	0.573148	0.972086	3.06652	0.588447
790.331	14.1894	Hex1HexNAc3	Galβ1,3(GalNAcβ1,4GlcNAcβ1,6)GalNAcol	2	LacdiNAc	3	1				4	0.37424	-0.0817	-0.1296	-0.0085	0.25861	-0.1286	-0.0089	0.04109	0.04527	-0.3712	0.17746	-0.085	0.44442	0.0496	0.02241	0.50875	-0.0571	-0.1106	0.1808	-0.3191	-0.118	0.34446	0.02657	-0.0462	0.04741	-0.03355	0.1429	0.01142	0.502915	0.841706	0.382406	0.905447	0.509834	0.991825	0.718974	0.972086	1.14598	0.278734
813.342	16.5157	Hex1HexNAc2dHex1Sul1	SGlcNAcβ1,6(Fucα1,2Galβ1,3)GalNAcol	2	H	2	1	1		1	4	-0.8537	-0.7965	-0.8789	-0.8462	-0.9295	-0.9411	-0.9086	-0.935	-0.8004	-0.94	-0.8987	-0.8529	-0.7825	-0.8453	-0.8225	-0.7682	-0.922	-0.8903	-0.7191	-0.8624	-0.6842	-0.5644	-0.9719	-0.901	-0.8743	-0.8893	-0.8385	-0.7838	0.641799	0.925661	0.435311	0.905447	0.30395	0.991825	0.142884	0.972086	0.03444	0.00688739
821.461	23.2212	NeuAc1Hex1HexNAc1dHex1	Fucα1,2Galβ1,3(NeuAcα2,6)GalNAcol	1	H	1	1	1	1		4	-0.6017	-0.6891	-0.7422	-0.4598	-0.0019	-0.4421	-0.789	-0.7011	-0.7121	0.01971	-0.467	-0.1544	-0.7082	-0.6435	-0.7119	-0.3133	0.1062	-0.2253	-0.4078	-0.1659	-0.6045	-0.6376	-0.6132	-0.1099	-0.4895	-0.4673	-0.416	-0.4232	0.901331	0.963786	0.966434	0.992209	0.680673	0.991825	0.796324	0.972086	0.289937	0.124754
829.351	17.2522	Hex2HexNAc2Sul1	Galβ1,3(Galβ1,4(6S)GlcNAcβ1,6)GalNAcol	2		2	2			1	4	-0.0332	-0.1532	-0.5502	-0.0647	0.11032	-0.2668	0.02536	-0.2476	-0.032	-0.1182	-0.1072	0.48901	-0.1402	0.04789	-0.1695	0.11123	-0.2552	-0.2599	-0.4702	0.09957	0.31833	0.52597	-0.7431	0.43785	-0.1596	0.001562	-0.1109	0.02807	0.276938	0.757936	0.544075	0.956123	0.676027	0.991825	0.912915	0.972086	0.667133	0.14116
878.317	16.0544	NeuAc1Hex1HexNAc2	NeuAcα2,3Galβ1,3(GlcNAcβ1,6)GalNAcol	2		2	1		1		4	-0.185	-0.6833	-0.7092	-0.5795	-0.4953	-0.5721	-0.1323	-0.5111	-0.5672	0.14457	-0.4486	-0.2564	0.01413	-0.5746	-0.5545	-0.6933	-0.3919	-0.5293	-0.1904	-0.1171	-0.0894	-0.1202	-0.3167	-0.224	-0.5374	-0.2952	-0.4549	-0.1763	0.102609	0.659478	0.0269178	0.699863	0.5333	0.991825	0.328644	0.972086	0.217782	0.0695583
895.317	12.5831	Hex2HexNAc2dHex1	Galβ1,3(Gal(Fuc)GlcNAcβ1,6)GalNAcol	2	Lewis a/x	2	2	1			5	0.66998	-0.3128	0.22989	-0.359	-0.1102	-0.0436	0.21907	-0.1246	0.17062	-0.2568	-0.0443	0.05523	0.67777	-0.162	0.33187	-0.3988	0.15571	-0.0114	-0.231	-0.2597	-0.0533	0.37803	0.30242	-0.0236	0.01238	0.003203	0.09886	0.01881	0.958914	0.963786	0.681606	0.956123	0.703476	0.991825	0.907993	0.972086	1.39659	0.662522
895.4	17.0087	Hex2HexNAc2dHex1	Gal-(Fuc)GlcNAcβ1,3Galβ1,3GalNAcol	1	Lewis a/x	2	2	1			5	-0.1415	-0.3722	0.04469	-0.0406	-0.3108	0.00452	-0.4351	0.02374	-0.3122	-0.4704	-0.0651	-0.4496	0.07216	-0.348	-0.0439	-0.3399	-0.1718	-0.0312	0.12677	-0.5309	0.08164	-0.0172	-0.0582	-0.5566	-0.136	-0.2848	-0.1438	-0.1591	0.213503	0.659478	0.917067	0.973065	0.93924	0.991825	0.428054	0.972086	0.677458	0.114393
895.45	19.4554	Hex2HexNAc2dHex1	Galβ1,3(Fucα1,2Galβ1,4GlcNAcβ1,6)GalNAcol	2	H	2	2	1			5	-0.0229	0.57375	0.55941	0.4526	0.11577	0.5719	-0.592	0.70416	0.30105	-0.0256	0.29548	0.41433	-0.0614	0.65858	0.46065	0.21339	0.29841	0.41262	-0.0823	0.20321	0.47416	0.52364	0.30391	0.33729	0.3751	0.1829	0.3304	0.2933	0.384506	0.841706	0.787374	0.956123	0.766395	0.991825	0.597917	0.972086	2.59909	0.517976
895.524	23.3432	Hex2HexNAc2dHex1	Fucα1,2Galβ1,3(Galβ1,4GlcNAcβ1,6)GalNAcol	2	H	2	2	1			5	0.28117	0.82222	0.73095	0.719	0.37967	0.88965	-0.6798	0.86812	0.68867	0.2558	0.64382	-0.0768	0.26462	0.82582	0.62172	0.42673	0.60821	0.77727	0.73126	0.24312	0.69558	0.35329	0.7214	-0.0038	0.6371	0.2833	0.5874	0.4568	0.200656	0.659478	0.411133	0.905447	0.71645	0.991825	0.532918	0.972086	4.78711	0.944001
936.544	16.0544	Hex1HexNAc3dHex1	GalNAcα1,3(Fucα1,2)Galβ1,3(GlcNAcβ1,6)GalNAcol	2	blood A	3	1	1			5	0.1657	-0.6981	-0.4049	-0.5617	-0.1648	-0.5548	-0.5004	-0.6365	-0.3614	-0.751	-0.2556	-0.1713	0.24659	-0.7268	-0.3999	-0.6501	-0.0306	-0.2305	0.74746	-0.6972	-0.1959	-0.0999	-0.1023	-0.1881	-0.3698	-0.446	-0.2986	-0.08932	0.642123	0.925661	0.410733	0.905447	0.729151	0.991825	0.122617	0.972086	0.44931	0.195839
936.525	23.8339	Hex1HexNAc3dHex1	Fucα1,2Galβ1,3(GalNAcβ1,4GlcNAcβ1,6)GalNAcol	2	LacdiNAc, H	3	1	1			5	0.06227	0.86977	0.30064	0.5773	-0.0454	0.43083	-0.63	0.48083	-0.0673	-0.2544	0.05317	-0.2708	0.10841	0.78865	0.09925	0.27311	0.17343	0.46111	0.1906	-0.0696	0.04774	-0.5457	0.30608	-0.1435	0.3659	-0.1148	0.3173	-0.03573	0.0411541	0.659478	0.0564982	0.722673	0.787706	0.991825	0.694044	0.972086	2.88954	0.982454
952.385	16.0544	Hex2HexNAc3	GlcNAcβ1,3Galβ1,3(Galβ1,4GlcNAcβ1,6)GalNAcol	2		3	2				5	0.38197	-0.346	0.04939	-0.3457	0.28183	-0.0397	-0.4795	-0.0046	0.45987	-0.1797	0.0993	-0.4203	0.44248	-0.2148	0.20338	-0.0531	0.17376	-0.0111	0.00552	-0.4845	-0.2049	0.18469	-0.0819	-0.4899	-0.003035	-0.08749	0.0901	-0.1785	0.666126	0.925661	0.0944317	0.818408	0.565358	0.991825	0.625612	0.972086	1.10972	0.325724
952.44	18.2192	Hex2HexNAc3	Galβ1,3(GlcNAcα1,4Galβ1,4GlcNAcβ1,6)GalNAcol	2	αGlcNAc	3	2				5	0.27441	-0.0265	-0.0417	0.12682	0.68267	0.08616	-0.0349	0.06125	0.15284	-0.1498	0.78874	0.23513	-0.1352	0.00692	0.28231	0.70718	0.20457	0.11593	-0.3201	0.0741	0.01269	0.54782	0.29549	0.29669	0.1836	0.1755	0.197	0.1511	0.963786	0.963786	0.792955	0.956123	0.936079	0.991825	0.895687	0.972086	1.75081	0.610144
966.288	13.4922	NeuAc2Hex1HexNAc1	NeuAcα2,3Galβ1,3(NeuAcα2,6)GalNAcol	1		1	1		2		4	0.14326	-0.0786	0.09688	0.2498	0.43716	0.37164	0.52806	0.32994	-0.1091	1.13162	-0.0598	0.96519	0.3594	0.0761	0.33994	-0.013	0.47739	0.2103	0.02714	1.33705	0.60357	0.36562	-0.7099	1.00762	0.2034	0.4643	0.2417	0.4385	0.27047	0.757936	0.535622	0.956123	0.730754	0.991825	0.94488	0.972086	1.62365	0.29158
975.371	17.3741	Hex2HexNAc2dHex1Sul1	(S)Galβ1,3(Gal-(Fuc)GlcNAcβ1,6)GalNAcol	2	Lewisa/x	2	2	1		1	5	-0.5174	-0.5196	-0.5149	-0.6278	-0.5887	-0.6919	-0.6675	-0.6226	-0.3578	-0.7662	-0.4548	-0.7521	-0.5607	-0.4949	-0.5082	-0.6492	-0.7047	-0.7106	-0.8132	-0.6907	-0.242	-0.199	-0.7891	-0.6946	-0.5767	-0.6035	-0.6047	-0.5714	0.723187	0.943009	0.786419	0.956123	0.583121	0.991825	0.81213	0.972086	0.168042	0.0175202
1024.36	11.5101	NeuAc1Hex1HexNAc2dHex1	GalNAcα1,3(Fucα1,2)Galβ1,3(NeuAcα2,6)GalNAcol	1	blood A	2	1	1	1		5	-0.4364	-0.923	-0.8359	-0.9814	-0.9448	-0.9118	-0.2168	-0.954	-0.7694	-0.8679	-0.9473	-0.6868	-0.5023	-0.9273	-0.9115	-0.7987	-0.4256	-0.5899	-0.9548	-0.9532	-0.6471	-0.7249	-0.7793	-0.704	-0.8389	-0.7404	-0.6926	-0.7939	0.497855	0.841706	0.348344	0.905447	0.253832	0.991825	0.677526	0.972086	0.0619733	0.0412104
1024.4	13.9869	NeuAc1Hex1HexNAc2dHex1	NeuAca2,3(Fucα1,2)Galβ1,3(GlcNAcβ1,6)GalNAcol	2	H	2	1	1	1		5	-0.5989	-0.9633	-0.9641	-0.9788	-0.9508	-0.9369	0.17264	-0.9601	-0.9409	-0.8785	-0.8766	-0.7285	-0.3325	-0.9557	-0.916	-0.9308	-0.902	-0.9369	-0.8899	-0.8689	-0.8507	0.01407	-0.8619	-0.621	-0.8988	-0.702	-0.829	-0.6797	0.319733	0.804167	0.415107	0.905447	0.561946	0.991825	0.924563	0.972086	0.0336467	0.0236797
1041.55	25.1262	Hex2HexNAc2dHex2	Fucα1,2Galβ1,3(Fucα1,2Galβ1,4GlcNAcβ1,6)GalNAcol	2	H	2	2	2			6	0.77316	1.55453	1.3607	1.52064	0.91241	1.2832	-0.0952	1.37907	1.05678	0.41907	0.91684	-0.066	0.75272	1.46846	1.24022	1.12035	1.09986	1.27058	0.77135	0.56007	1.08971	0.64722	1.3585	0.15	1.234	0.6018	1.159	0.7628	0.049159	0.659478	0.0735112	0.722673	0.654926	0.991825	0.607507	0.972086	20.777	5.05657
1057.44	14.2538	Hex3HexNAc2dHex1	Galβ1,3(Galα1,3(Fucα1,2)Galβ1,3GlcNAcβ1,6)GalNAcol	2	blood B	2	3	1			6	0.20198	-1	-1	-1	-1	-1	-0.639	-1	-1	-1	-1	-1	0.34995	-1	-1	-1	-1	-1	-0.0173	-1	-1	-1	-1	-1	-0.7997	-0.9398	-0.775	-0.8362	0.517973	0.841706	0.83034	0.956123	0.936371	0.991825	0.565807	0.972086	0.248692	0.248692
1098.38	14.7851	Hex2HexNAc3dHex1	GlcNAcα1,4Galβ1,3(Fucα1,2Galβ1,4GlcNAcβ1,6)GalNAcol	2	H, αGlcNAc	3	2	1			6	0.38542	-0.5539	0.05197	-0.689	-0.1975	0.01299	-0.3277	-0.4781	0.00242	-0.3549	0.22961	0.14467	0.56349	-0.5576	-0.0179	-0.7977	0.07699	0.1989	0.14189	-0.7042	-0.1567	0.3531	0.2587	0.09721	-0.165	-0.1307	-0.08897	-0.001667	0.869339	0.963786	0.742551	0.956123	0.778233	0.991825	0.529168	0.972086	0.850832	0.33317
1098.49	20.8222	Hex2HexNAc3dHex1	GalNAcα1,3(Fucα1,2)Galβ1,3(Galβ1,4GlcNAcβ1,6)GalNAcol	2	blood A	3	2	1			6	-0.0748	-1	-0.0931	-1	-0.2601	-0.1457	-0.3621	-1	0.13348	-1	-0.0357	-0.1983	-0.1422	-1	-0.0267	-1	-0.1614	-0.1343	-0.1046	-1	-0.3159	-1	-0.1976	-0.205	-0.429	-0.4104	-0.4108	-0.4705	0.946575	0.963786	0.817878	0.956123	0.945939	0.991825	0.822526	0.972086	0.41888	0.13876
1098.52	23.5899	Hex2HexNAc3dHex1	Fucα1,2Galβ1,3(HexNAc-Galβ1,4GlcNAcβ1,6)GalNAcol	2	H	3	2	1			6	0.21346	-0.0912	0.51846	-0.2532	0.21207	0.11912	-0.973	0.36586	0.86668	-0.2447	0.39336	-0.3883	0.03968	-0.0043	0.49585	-0.4833	0.28495	0.21159	-0.2761	-0.27	-0.1158	-0.3553	0.29792	-0.3598	0.1198	0.003317	0.09075	-0.1798	0.698321	0.943009	0.143259	0.886644	0.87142	0.991825	0.54079	0.972086	1.44139	0.394098
1114.44	19.5764	Hex3HexNAc3	Gal-GlcNAcβ1,3Galβ1,3(Galβ1,4GlcNAcβ1,6)GalNAcol	2		3	3				6	0.08765	-0.3242	-0.37	-0.1469	0.24853	-0.1395	-0.2514	-0.0432	-0.0777	-0.3497	0.46021	0.25447	-0.3487	-0.1413	-0.0534	0.46421	-0.1047	-0.2306	-0.4992	-0.0837	-0.2152	0.44886	-0.25	0.19975	-0.1074	-0.00122	-0.06908	-0.06658	0.517952	0.841706	0.98921	0.992209	0.804054	0.991825	0.734022	0.972086	0.78912	0.21103
1114.47	21.0796	Hex3HexNAc3	Galβ1,3(Galβ1,4GlcNAcβ1,3Galβ1,4GlcNAcβ1,6)GalNAcol	2		3	3				6	-0.4581	-0.7396	-0.8479	-0.1564	-0.2097	-0.4746	-0.7289	-0.6916	-0.7947	-0.9359	-0.1315	-0.3542	-0.7319	-0.6726	-0.2138	0.25434	-0.6809	-0.8009	-0.8856	-0.3868	-0.7129	-0.3179	-0.5145	-0.2394	-0.4811	-0.6061	-0.4743	-0.5095	0.47105	0.841706	0.861496	0.963394	0.974088	0.991825	0.558126	0.972086	0.287042	0.0923045
1121.47	22.8483	Hex2HexNAc2dHex2Sul1	Fucα1,2Galβ1,3(Fucα1,2Galβ1,4(S)GlcNAcβ1,6)GalNAcol	2	H	2	2	2		1	6	-0.255	0.22996	-0.0394	-0.511	-0.5681	-0.6581	-0.9063	-0.2754	-0.0008	-0.7755	-0.1094	-0.6336	-0.3482	0.10989	-0.1616	-0.248	-0.5218	-0.5634	-0.401	-0.5039	-0.0734	-0.2544	-0.6046	-0.5809	-0.3003	-0.4502	-0.2889	-0.403	0.486593	0.841706	0.407518	0.905447	0.948877	0.991825	0.792109	0.972086	0.560948	0.232523
1121.47	25.8009	Hex2HexNAc2dHex2Sul1	Fucα1,2Galβ1,4GlcNAcβ1,6(Fucα1,2)(S)Galβ1,3GalNAcol	1	H	2	2	2		1	6	0.00063	0.12959	-0.1469	-0.9065	-0.9	-0.7864	-0.9577	-0.5583	-0.1756	-0.8162	-0.5536	-0.6926	-0.1526	0.01038	-0.301	-0.1737	-0.6692	-0.8341	-0.7995	-0.8085	-0.203	-0.4998	-0.5726	-0.534	-0.4349	-0.6257	-0.3534	-0.5696	0.416145	0.841706	0.212055	0.886644	0.73839	0.991825	0.703136	0.972086	0.47928	0.213872
1139.49	22.69	Hex1HexNAc4dHex1	GalNAcα1,3(Fucα1,2)Galβ1,3(GalNAcβ1,4GlcNAcβ1,6)GalNAcol	2	LacdiNAc, A	4	1	1			6	0.21086	-1	-0.1108	-1	0.18662	-0.0165	-0.0065	-1	-0.1733	-1	-0.3716	0.16993	0.22502	-1	-0.0754	-1	0.13139	0.04286	0.04558	-1	-0.186	-1	-0.632	0.14903	-0.2883	-0.3969	-0.2794	-0.4372	0.731644	0.943009	0.623705	0.956123	0.978682	0.991825	0.893024	0.972086	0.749897	0.271768
1155.45	17.1302	Hex2HexNAc4	GlcNAcα1,4Galβ1,3(GlcNAcα1,4Galβ1,4GlcNAcβ1,6)GalNAcol	2		4	2				6	0.26367	-0.2393	0.07844	-0.1881	0.43238	-0.0156	0.04437	0.0122	0.46336	-0.2708	0.42497	0.14942	-0.0286	-0.1189	0.22099	0.29144	0.03457	0.01381	-0.2218	-0.162	-0.0857	0.36504	-0.0638	0.1534	0.05525	0.1373	0.06889	-0.002477	0.607442	0.925661	0.532361	0.956123	0.914381	0.991825	0.355338	0.972086	1.22149	0.333279
1186.44	21.3357	NeuAc1Hex2HexNAc2dHex1	NeuAcα2,3Galβ1,3(Fucα1,2Galβ1,4GlcNAcβ1,6)GalNAcol	2	H	2	2	1	1		6	-0.7317	-0.3855	-0.7491	-0.3763	-0.6249	-0.3637	1.34255	-0.7169	-0.6069	0.23612	-0.784	-0.596	-0.6202	-0.2593	-0.7262	-0.7004	-0.5539	-0.5146	-0.3274	0.16414	-0.2003	-0.1316	-0.8879	-0.4747	-0.5385	-0.1875	-0.5624	-0.3096	0.339172	0.820324	0.14647	0.886644	0.819678	0.991825	0.748857	0.972086	0.21096	0.0502593
1186.61	16.8871	NeuAc1Hex2HexNAc2dHex1	Galβ1,3(NeuAcα2-?Galβ1,4(Fuc)GlcNAcβ1,6)GalNAcol	2	sLea/x	2	2	1	1		6	-0.5342	-0.2031	-0.5836	-0.4937	-0.9072	-0.1982	-0.2339	-0.4827	-0.6001	0.15967	-0.7301	-0.3561	-0.5411	-0.1204	-0.2165	-0.6161	-0.6112	-0.5419	-0.5397	-0.3106	-0.2328	-0.1199	-0.7717	-0.3394	-0.4867	-0.3739	-0.4412	-0.3857	0.517163	0.841706	0.67855	0.956123	0.751481	0.991825	0.942645	0.972086	0.27631	0.0848444
1187.43	25.6	Hex2HexNAc2dHex3	Fucα1,2Galβ1,3(Fucα1,2Galβ1,3(Fucα1,4)GlcNAcβ1,6)GalNAcol	2	H, Lewis b/y	2	2	3			7	-0.1429	-0.3678	0.38927	-0.7922	-0.8149	-0.3315	-0.8047	0.64813	1.04562	0.40229	-0.7714	-0.3089	-0.1566	-0.4109	0.36506	-0.4938	-0.0077	-0.2958	-0.5476	-0.1701	0.84567	0.29442	0.50111	-0.1257	-0.3433	0.03517	-0.1666	0.133	0.32476	0.804167	0.247237	0.886644	0.446649	0.991825	0.801348	0.972086	0.629918	0.354829
1203.53	23.3432	Hex3HexNAc2dHex2	Fucα1,2Galβ1,3(Galα1,3(Fucα1,2)Galβ1,4GlcNAcβ1,6)GalNAcol	2	H, blood B	2	3	2			7	0.60021	-1	-1	-1	-1	-1	-0.2332	-1	-1	-1	-1	-1	0.65257	-1	-1	-1	-1	-1	0.89386	-1	-1	-1	-1	-1	-0.7333	-0.8722	-0.7246	-0.6844	0.648662	0.925661	0.925419	0.973065	0.982288	0.991825	0.593324	0.972086	0.647168	0.647168
1244.52	23.4659	Hex2HexNAc3dHex2	Fucα1,2Galβ1,3(GalNAcα1,3(Fucα1,2)Galβ1,4GlcNAcβ1,6)GalNAcol	2	H, blood A	3	2	2			7	0.68228	-1	0.72478	-1	0.71864	0.6928	0.14861	-1	0.55589	-1	0.86282	0.41156	0.68845	-1	0.6756	-1	0.80551	0.91827	0.8141	-1	0.47252	-1	1.14607	0.40094	0.1364	-0.00352	0.1813	0.1389	0.779796	0.943009	0.938021	0.975542	0.932867	0.991825	0.78137	0.972086	3.31313	1.05038
1260.47	17.1302	Hex3HexNAc3dHex1	Galβ1,3(Galβ-GlcNAc-(Fuc-)Gal-GlcNAcβ1,6)GalNAcol	2	Lewisa/x	3	3	1			7	0.22348	-0.2068	0.02106	-0.3906	-0.1433	-0.0365	-0.1015	-0.0237	0.09095	-0.5714	-0.0933	-0.1559	0.36911	-0.0762	-0.0424	-0.402	-0.0029	-0.0906	-0.0123	-0.5336	-0.2243	0.28494	-0.2633	-0.1375	-0.08878	-0.1425	-0.04083	-0.1477	0.67928	0.929542	0.493321	0.956123	0.724314	0.991825	0.972086	0.972086	0.798157	0.180185
1260.5	21.8414	Hex3HexNAc3dHex1	Gal-GlcNAc-Galβ1,3(Fucα1,2Galβ1,4GlcNAcβ1,6)GalNAcol	2	H	3	3	1			7	-0.1384	0.16845	-0.2693	0.14	-0.4156	0.17452	-0.6693	0.09053	-0.2497	-0.5226	0.11986	-0.1795	-0.1841	0.2173	-0.1396	-0.1576	-0.255	0.01552	-0.3825	-0.3567	-0.4598	-0.1401	-0.1907	-0.1955	-0.05672	-0.2351	-0.08391	-0.2876	0.308698	0.802614	0.0429142	0.722673	0.832733	0.991825	0.716206	0.972086	0.899657	0.206651
1260.54	25.1895	Hex3HexNAc3dHex1	Fucα1,2Galβ1,3(Gal-GlcNAc-Galβ1,4GlcNAcβ1,6)GalNAcol	2	H	3	3	1			7	-0.2358	-0.1769	-0.7301	-0.7957	-0.9229	-0.204	-0.8339	-0.5802	-0.7802	-0.9359	-0.8937	-0.6863	-0.3647	-0.1799	-0.4732	-0.5071	-0.8863	-0.2948	-0.9629	-0.5955	-0.8774	-0.5932	-0.6544	-0.582	-0.5109	-0.785	-0.451	-0.7109	0.0962715	0.659478	0.0566599	0.722673	0.733613	0.991825	0.413917	0.972086	0.28955	0.10572
1317.49	18.961	Hex3HexNAc4	Gal-GlcNAc-Galβ1,3(GlcNAc-Gal-GlcNAcβ1,6)GalNAcol	2	αGlcNAc	4	3				7	0.21746	-0.3818	0.00659	-0.1337	0.53107	-0.1411	-0.119	0.06788	0.33037	-0.2448	0.57163	0.25147	-0.1354	-0.2183	0.23427	0.6631	0.09198	-0.1409	-0.2675	-0.0688	-0.2505	0.32168	-0.0966	0.27289	0.01642	0.1429	0.08246	-0.01481	0.497037	0.841706	0.581167	0.956123	0.732564	0.991825	0.351128	0.972086	1.22248	0.44843
1331.47	21.5889	NeuAc2Hex2HexNAc2	NeuAcα2,3Galβ1,3(NeuAcα2,3Galβ1-4GlcNAcβ1-6)GalNAcol	2		2	2		2		6	-0.2693	-0.3866	-0.549	-0.2072	-0.0905	-0.1247	0.42796	-0.0816	-0.3724	1.17519	-0.2571	0.75226	-0.2618	-0.2357	-0.2305	-0.1122	-0.106	-0.2306	-0.4903	0.85684	0.41558	0.19182	-0.8079	0.6478	-0.2712	0.2741	-0.1961	0.1356	0.0630024	0.659478	0.245506	0.886644	0.344936	0.991825	0.713822	0.972086	0.468987	0.0822081
1406.48	15.9619	Hex3HexNAc3dHex2	Gal-(Fuc-)GlcNAcβ1,3Galβ1,3(Gal-(Fuc-)GlcNAcβ1,6)GalNAcol	2	Lewisa/x	3	3	2			8	0.30984	-0.3281	-0.339	-0.4524	-0.3456	-0.3043	-0.3944	-0.5774	-0.3859	-0.8396	-0.5636	-0.6179	0.52978	-0.2533	-0.3088	-0.6075	-0.2468	-0.3879	0.25293	-0.7607	-0.5321	0.18556	-0.3445	-0.5876	-0.2433	-0.5631	-0.2124	-0.2977	0.0354371	0.659478	0.722965	0.956123	0.876913	0.991825	0.182909	0.972086	0.611535	0.266639
1406.55	18.2192	Hex3HexNAc3dHex2	GalNAcα1,3(Fucα1,2)Galβ1,3(Galα1,3(Fucα1,2)Galβ1,4GlcNAcβ1,6)GalNAcol	2	blood A, B	3	3	2			8	0.14552	-1	-1	-1	-1	-1	-0.741	-1	-1	-1	-1	-1	0.23979	-1	-1	-1	-1	-1	0.22236	-1	-1	-1	-1	-1	-0.8091	-0.9568	-0.7934	-0.7963	0.467745	0.841706	0.992209	0.992209	0.956563	0.991825	0.458538	0.972086	0.216343	0.216343
1406.55	24.576	Hex3HexNAc3dHex2	Fucα1,2Gal-GlcNAc-Galβ1,3(Fucα1,2Gal-GlcNAcβ1,6)GalNAcol	2	H	3	3	2			8	-0.0116	0.48838	0.05276	0.34693	-0.4655	0.46435	-0.3311	0.18978	-0.3058	-0.3287	-0.2238	-0.6268	-0.0581	0.45764	0.11037	0.08063	-0.3056	0.34601	-0.4081	-0.174	-0.2709	-0.1303	-0.0708	-0.5033	0.1459	-0.2711	0.1052	-0.2596	0.0468844	0.659478	0.0197341	0.684115	0.831618	0.991825	0.930097	0.972086	1.67666	0.45853
1447.55	18.1004	Hex2HexNAc4dHex2	GalNAcα1,3(Fucα1,2)Galβ1,3(GalNAcα1,3(Fucα1,2)Galβ1,4GlcNAcβ1,6)GalNAcol	2	blood A	4	2	2			8	0.17806	-1	0.02237	-1	0.13983	-0.0741	-0.1029	-1	0.13944	-1	0.19013	0.15276	0.28555	-1	-0.0099	-1	0.20215	0.3041	0.33329	-1	0.21531	-1	0.36408	0.13192	-0.289	-0.2701	-0.203	-0.1592	0.955101	0.963786	0.908324	0.973065	0.807046	0.991825	0.762035	0.972086	0.730435	0.250069
1463.52	18.3382	Hex3HexNAc4dHex1	Gal-(Fuc-)GlcNAcβ1,3Galβ1,3(GlcNAcα1-4Galβ1,4GlcNAcβ1,6)GalNAcol	2	Lewisa/x, αGlcNAc	4	3	1			8	0.30412	-0.0437	0.2356	-0.17	0.14856	0.16083	0.00628	0.00715	0.34191	-0.1809	0.17805	0.09021	0.25517	0.06664	0.22224	-0.2676	0.21062	0.19305	-0.1099	-0.2656	-0.0013	0.27979	-0.008	0.09791	0.1059	0.07378	0.1134	-0.001183	0.760876	0.943009	0.323947	0.905447	0.946702	0.991825	0.489447	0.972086	1.26182	0.203591
1477.47	18.961	NeuAc2Hex2HexNAc2dHex1	NeuAcα2,3Galβ1,3(NeuAcα2,3Galβ1,3(Fucα1,4)GlcNAcβ1,6)GalNAcol	2	sLea/x	2	2	1	1		6	0.04571	-0.4226	-0.6789	-0.4702	0.31547	-0.3789	0.64843	-0.3791	-0.1214	0.91494	0.21258	0.26052	-0.1453	-0.3332	-0.4107	0.55367	-0.1981	-0.355	-0.468	0.15618	0.04372	0.23564	-0.7127	0.20304	-0.2649	0.256	-0.1481	-0.09035	0.060583	0.659478	0.797582	0.956123	0.590691	0.991825	0.202763	0.972086	0.65377	0.293049
1479.5	20.8222	Hex4HexNAc4	Galβ-GlcNAcβ1,3(Gal-GlcNAcβ1,6)Galβ1,3(Galβ1,4GlcNAcβ1,6)GalNAcol	2	I	4	4				8	-0.6028	-0.7042	-0.7973	-0.7595	-0.5133	-0.6427	-0.9314	-0.5005	-0.6553	-0.5496	-0.8175	0.08245	-0.7936	-0.5778	-0.5404	-0.1353	-0.6741	-0.7899	-0.746	-0.2245	-0.6269	-0.2265	-0.8893	0.17843	-0.67	-0.562	-0.5852	-0.4225	0.491127	0.841706	0.415485	0.905447	0.452502	0.991825	0.537562	0.972086	0.119167	0.0221528
1520.54	19.47	Hex3HexNAc5	GlcNAcα1,4Galβ1,3(GlcNAcα1,4Gal-GlcNAcβ1,3Galβ1,4GlcNAcβ1,6)GalNAcol	2	αGlcNAc	5	3				8	0.01267	-0.448	-0.1386	-0.5995	0.09727	-0.1473	-0.6342	-0.147	0.14085	-0.6276	0.03403	-0.4576	-0.289	-0.3137	-0.1186	-0.1321	-0.0913	-0.1479	-0.4588	-0.4211	-0.369	0.00813	-0.4379	-0.4284	-0.2039	-0.2819	-0.1821	-0.3512	0.667544	0.925661	0.0675045	0.722673	0.855008	0.991825	0.666631	0.972086	0.62126	0.155948
1552.58	16.3789	Hex3HexNAc3dHex3	Fucα1,2Galβ1,3[Gal-(Fuc-)GlcNAc-Gal-(Fuc-)GlcNAcβ1,6]GalNAcol	2	H, Lewisa/x	3	3	3			9	-0.1719	-0.8946	-0.6453	-0.9198	-0.657	-0.828	-0.7092	-0.7602	-0.4615	-0.825	-0.7723	-0.7938	-0.1428	-0.8739	-0.5785	-0.8762	-0.7207	-0.7918	0.29981	-0.8215	-0.5209	-0.0578	-0.5342	-0.7699	-0.6861	-0.7203	-0.664	-0.4007	0.79066	0.945157	0.241584	0.886644	0.89313	0.991825	0.117104	0.972086	0.152683	0.0861372
1552.58	18.2312	Hex3HexNAc3dHex3	GalNAcα1,3(Fucα1,2)Galβ1,3[Galα1,3(Fucα1,2)Gal-(Fuc-)GlcNAcβ1,6]GalNAcol	2	blood A, B	3	3	3			9	-0.2273	-1	-1	-1	-1	-1	0.11889	-1	-1	-1	-1	-1	-0.3435	-1	-1	-1	-1	-1	-0.1252	-1	-1	-1	-1	-1	-0.8712	-0.8135	-0.8906	-0.8542	0.804196	0.950413	0.845801	0.956123	0.911028	0.991825	0.866975	0.972086	0.082095	0.082095
1552.58	22.4567	Hex3HexNAc3dHex3	Fuc-Galβ1,3[Gal-GlcNAc-(Fuc-)Gal-(Fuc-)GlcNAcβ1,6]GalNAcol	2		3	3	3			9	-0.1336	0.04291	0.28147	0.27099	-0.1228	-0.4541	-0.7181	0.31518	-0.0439	-0.4498	-0.1631	-0.8742	-0.1575	-0.0679	0.23547	-0.0379	-0.0042	-0.4292	-0.1638	-0.4886	0.13671	-0.1631	0.10179	-0.8101	-0.01919	-0.3223	-0.07687	-0.2312	0.187646	0.659478	0.391837	0.905447	0.698165	0.991825	0.705165	0.972086	1.02041	0.261869
1593.66	17.78	Hex2HexNAc4dHex3	GalNAcα1,3(Fucα1,2)Galβ1,3[GalNAcα1,3(Fucα1,2)Gal-(Fuc-)GlcNAcβ1,6]GalNAcol	2	blood A	4	2	3			9	-0.519	-0.9198	-0.9069	-0.9318	-0.4149	-0.8759	-0.4348	-0.8706	-0.7748	-0.817	-0.4881	-0.6177	-0.6207	-0.9071	-0.8644	-0.8178	-0.3536	-0.5709	-0.4749	-0.802	-0.6676	0.00402	-0.2963	-0.69	-0.7614	-0.6672	-0.6891	-0.4878	0.450141	0.841706	0.209823	0.886644	0.585279	0.991825	0.238643	0.972086	0.0969317	0.0476443
1609.5	15.3846	Hex3HexNAc4dHex2	Gal-(Fuc-)GlcNAcβ1,3(Gal-(Fuc-)GlcNAcβ1,6)Galβ1,3(GlcNAcβ1,6)GalNAcol	2	Lewisa/x	4	3	2			9	-0.4816	-0.9564	-0.7326	-0.9474	-0.8515	-0.8624	-0.9398	-0.9352	-0.7397	-0.8118	-0.7604	-0.8091	-0.1056	-0.9564	-0.789	-0.9195	-0.7838	-0.8196	0.04215	-0.8338	-0.7858	-0.3651	-0.6345	-0.7077	-0.8053	-0.8327	-0.729	-0.5475	0.74166	0.943009	0.35355	0.905447	0.615312	0.991825	0.0693272	0.972086	0.0694217	0.0339281
1609.5	17.7382	Hex3HexNAc4dHex2	Gal-(Fuc-)GlcNAcβ1,3[Gal-(Fuc-)GlcNAcβ1,6]Galβ1,3(GlcNAcβ1,6)GalNAcol	2	I, Lewisa/x	4	3	2			9	0.28816	-0.3039	0.24674	-0.1987	0.03669	-0.068	-0.2283	-0.0057	0.45247	-0.1459	0.00184	-0.0263	0.4483	-0.2302	0.18635	-0.3313	0.12185	0.05774	0.17276	-0.283	0.26973	0.35886	0.10757	-0.102	0.000165	0.008018	0.04212	0.08732	0.955303	0.963786	0.772377	0.956123	0.787328	0.991825	0.576532	0.972086	1.02988	0.244103
1609.5	21.5889	Hex3HexNAc4dHex2	GalNAc-(Fuc-)Gal-GlcNAcGalβ1,3(Gal-(Fuc-)GlcNAcβ1,6)GalNAcol	2	Lewisa/x, blood A	4	3	2			9	-0.1409	-1	0.36239	-1	0.18063	0.19056	-0.0692	-1	0.22053	-1	-0.0367	0.01153	-0.1447	-1	0.36285	-1	0.25158	0.34749	-0.2758	-1	0.05728	-1	-0.0221	0.20562	-0.2346	-0.3123	-0.1971	-0.3392	0.820958	0.959322	0.687788	0.956123	0.920331	0.991825	0.93288	0.972086	0.948842	0.362901
1625.5	22.8483	Hex4HexNAc4dHex1	Gal-(Fuc-)GlcNAcβ1,3(Gal-GlcNAcβ1,6)Galβ1,3(Gal-GlcNAcβ1,6)GalNAcol	2	I, H	4	4	1			9	0.0752	0.00823	-0.175	-0.0464	0.24414	0.14869	0.02856	0.16338	0.0277	0.16314	0.24673	0.54425	-0.0086	0.1825	-0.0359	0.2294	0.17974	0.15257	-0.0571	0.26508	-0.1311	0.12889	-0.475	0.50923	0.04248	0.1956	0.1166	0.04	0.151468	0.659478	0.612392	0.956123	0.348797	0.991825	0.352765	0.972086	1.0563	0.157664
1666.59	19.02	Hex3HexNAc5dHex1	Fuc-Gal-GlcNAcβ1,3[GlcNAcβ1,6]Galβ1,3(GlcNAc-Gal-GlcNAcβ1,6)GalNAcol	2	I	5	3	1			9	-0.6362	-0.8222	-0.5741	-0.874	-0.5621	-0.6966	-0.8405	-0.6746	-0.1873	-0.891	-0.528	-0.6577	-0.6549	-0.7309	-0.5856	-0.8319	-0.5844	-0.6134	-0.8614	-0.8094	-0.797	-0.1508	-0.8032	-0.7624	-0.6942	-0.6299	-0.6669	-0.6974	0.592097	0.925661	0.799667	0.956123	0.688474	0.991825	0.664559	0.972086	0.10952	0.0239415
1698.64	21.53	Hex3HexNAc3dHex4	Gal-(Fuc-)GlcNAc(Fucα1,2)Galβ1,3(Fucα1,2Gal-(Fuc-)GlcNAcβ1,6)GalNAcol	2	Lewis b/y	3	3	4			10	-0.9165	-0.8898	-0.8033	-0.8003	-0.8295	-0.8518	-0.6598	-0.7912	-0.6223	-0.2572	-0.673	-0.7138	-0.8618	-0.8382	-0.5545	-0.7143	-0.8328	-0.8827	-0.8556	-0.7006	-0.5054	-0.0156	-0.7317	-0.8019	-0.8485	-0.6196	-0.7807	-0.6018	0.0154481	0.535535	0.220626	0.886644	0.243069	0.991825	0.906984	0.972086	0.0424133	0.00617776
1771.5	17.9801	Hex4HexNAc4dHex2	Fuc-Gal-GlcNAcβ1,3(Fuc-Gal-GlcNAcβ1,6)Galβ1,3(Gal-GlcNAcβ1,6)GalNAcol	2	I, H	4	4	2			10	-0.016	-0.4739	-0.512	-0.6718	-0.3846	-0.4549	-0.6438	-0.7192	-0.415	-0.8453	-0.6296	-0.5716	-0.068	-0.2945	-0.4995	-0.6462	-0.3473	-0.5463	-0.3584	-0.6769	-0.505	-0.1526	-0.7951	-0.53	-0.4189	-0.6374	-0.4003	-0.503	0.0686264	0.659478	0.433895	0.905447	0.883353	0.991825	0.250224	0.972086	0.330582	0.109922
1771.5	22.2203	Hex4HexNAc4dHex2	Fuc-Gal-GlcNAcβ1,3(Gal-GlcNAcβ1,6)Galβ1,3(Fuc-Gal-GlcNAcβ1,6)GalNAcol	2	I, H	4	4	2			10	-0.3207	-0.2904	0.00831	-0.1126	0.06188	0.10054	-0.2396	0.05482	-0.1477	-0.1022	-0.1294	-0.0514	-0.3423	-0.182	-0.0274	0.03471	0.00884	0.01995	-0.4727	-0.0988	-0.2035	-0.1853	-0.5431	-0.1419	-0.09216	-0.1026	-0.08137	-0.2742	0.903784	0.963786	0.0764365	0.722673	0.912603	0.991825	0.0738641	0.972086	0.765822	0.134928
1771.5	24.697	Hex4HexNAc4dHex2	Gal-GlcNAc-(Fucα1,2)Galα1,3(Fucα1,2Gal-GlcNAc-Gal-GlcNAcβ1,6)GalNAcol	2	H	4	4	2			10	-0.4822	-0.0331	-0.2695	0.02042	-0.6548	0.08042	-0.547	-0.0356	-0.5412	-0.587	-0.4226	-0.7431	-0.4935	0.0629	-0.3066	-0.1559	-0.562	0.00493	-0.8927	-0.1859	-0.5969	-0.1576	-0.4347	-0.3782	-0.2231	-0.4794	-0.2417	-0.441	0.132092	0.659478	0.223905	0.886644	0.910277	0.991825	0.801965	0.972086	0.611117	0.165127
1771.5	26.1721	Hex4HexNAc4dHex2	Fucα1,2Galα1,3(Fucα1,2Gal-GlcNAc-Gal-GlcNAc-Gal-GlcNAcβ1,6)GalNAcol	2	H	4	4	2			10	-0.1175	0.27531	-0.5211	-0.1524	-0.7844	0.18224	-0.4597	-0.1845	-0.799	-0.5085	-0.7543	-0.3328	-0.226	0.20847	-0.4247	-0.1458	-0.2901	0.00825	-0.9504	-0.1487	-0.6184	-0.1531	-0.4929	-0.1723	-0.1863	-0.5065	-0.145	-0.4226	0.126638	0.659478	0.117134	0.886644	0.831864	0.991825	0.622082	0.972086	0.789852	0.277647
1812.69	17.09	Hex3HexNAc5dHex2	GlcNAcα1,4(Fucα1,2)Gal-GlcNAcβ1,3)Galβ1,3(GlcNAcα1,4(Fucα1,2)Gal-GlcNAcβ1,6)GalNAcol	2	blood A	5	3	2			10	-0.1599	-0.8629	-0.4967	-0.8524	-0.284	-0.3613	-0.7525	-0.7835	-0.4814	-0.8069	-0.1384	-0.3832	-0.0786	-0.8522	-0.564	-0.8704	-0.1973	-0.0249	-0.3385	-0.6562	-0.513	-0.3985	-0.1349	-0.4485	-0.5029	-0.5577	-0.4312	-0.4149	0.744277	0.943009	0.926283	0.973065	0.724277	0.991825	0.302302	0.972086	0.273893	0.0894128
1843.68	22.01	NeuAc1Hex3HexNAc3dHex3	Fucα1,2Galβ1,3(NeuAcα2,3Gal-(Fuc-)GlcNAcβ1,3Gal-(Fuc-)GlcNAcβ1,6)GalNAcol	2	H, Lewis a/x	3	3	3	1		10	-0.6506	-0.9887	-0.9348	-0.7985	-0.2097	-0.905	0.06943	-0.8356	-0.7717	0.06591	-0.7136	-0.779	-0.8799	-0.9254	-0.8282	0.21851	-0.8002	-0.9653	-0.9034	-0.4752	-0.5781	-0.2027	-0.9208	-0.6161	-0.7479	-0.4941	-0.6967	-0.6161	0.262999	0.757936	0.715679	0.956123	0.820338	0.991825	0.574093	0.972086	0.123815	0.0806071
1917.5	16.8871	Hex4HexNAc4dHex3	Gal-(Fuc-)GlcNAcβ1,3(Gal-(Fuc-)GlcNAcβ1,6)Galβ1,3(Gal-(Fuc-)GlcNAcβ1,6)GalNAcol	2	I, Lewisa/x	4	4	3			11	0.15303	-0.2881	-0.3435	-0.3264	-0.3351	-0.3603	-0.4983	-0.6152	-0.4756	-0.647	-0.5635	-0.6381	0.22589	-0.2101	-0.358	-0.5344	-0.3145	-0.4746	-0.0753	-0.6599	-0.494	-0.2296	-0.594	-0.6215	-0.2501	-0.573	-0.2776	-0.4457	0.0038953	0.405112	0.28202	0.905447	0.845353	0.991825	0.240355	0.972086	0.526848	0.159484
1917.5	24.697	Hex4HexNAc4dHex3	Fucα1,2Galβ1,4GlcNAcβ1,3(Fucα1,2Galβ1,4GlcNAcβ1,6)Galβ1,3(Gal-(Fuc-)GlcNAcβ1,6)GalNAcol	2	I, H, Lewisa/x	4	4	3			11	0.17982	0.3381	0.58561	0.5063	0.33088	0.33622	0.36443	0.59969	0.33864	0.40196	0.19069	0.21258	0.16552	0.26931	0.48398	0.25597	0.3435	0.35846	0.1466	0.32275	0.40336	0.53444	0.04487	0.20781	0.3795	0.3513	0.3128	0.2766	0.745745	0.943009	0.681265	0.956123	0.387554	0.991825	0.449054	0.972086	2.41036	0.348465
1974.74	18.19	Hex4HexNAc5dHex2	Gal-(Fuc-)GlcNAcβ1,3(Gal-(Fuc-)GlcNAcβ1,6)Galβ1,3(GlcNAcα1,4Gal-GlcNAcβ1,6)GalNAcol	2	αGlcNAc, Lewisa/x	5	4	2			11	0.23399	-0.1956	-0.0604	-0.3407	0.11103	-0.0539	-0.3635	-0.3219	-0.0224	-0.4936	-0.2135	0.01714	0.19617	-0.056	-0.0611	-0.2297	0.07066	0.00218	-0.1965	-0.4993	-0.2343	0.01721	-0.462	-0.0526	-0.05093	-0.233	-0.01297	-0.2379	0.151649	0.659478	0.0549861	0.722673	0.718528	0.991825	0.967415	0.972086	0.875383	0.186946
1988.72	19.0853	NeuAc2Hex3HexNAc3dHex2	NeuAcα2,3Galβ1,3(NeuAcα2,3Gal-(Fuc-)GlcNAc-Gal-(Fuc-)GlcNAcβ1,6)GalNAcol	2	Lewisa/x	3	3	2	2		10	-0.4067	-0.779	-0.7477	-0.6419	-0.3389	-0.7181	0.63093	-0.7977	-0.6476	-0.252	-0.5084	-0.468	-0.4492	-0.8007	-0.6619	-0.6614	-0.4014	-0.9224	-0.7961	-0.8187	-0.759	-0.5381	-0.8818	-0.5079	-0.6054	-0.3405	-0.6495	-0.7169	0.259629	0.757936	0.528882	0.956123	0.701139	0.991825	0.114301	0.972086	0.169143	0.0507684
1988.72	19.3331	NeuAc2Hex3HexNAc3dHex2	NeuAcα2,3Galβ1,3(NeuAcα2,3Gal-(Fuc-)GlcNAc-Gal-(Fuc)GlcNAcβ1,6)GalNAcol	2	Lewisa/x	3	3	2	2		10	-0.6377	-0.762	-0.912	-0.8689	-0.4649	-0.6812	-0.207	-0.5827	-0.8833	-0.6123	-0.5338	-0.3322	-0.7784	-0.5087	-0.9204	-0.1681	-0.851	-0.4924	-0.8599	-0.4846	-0.7385	-0.3426	-0.9322	-0.4838	-0.7211	-0.5252	-0.6198	-0.6403	0.125481	0.659478	0.894889	0.973065	0.465979	0.991825	0.418676	0.972086	0.102035	0.0328176
2031.76	19.56	Hex4HexNAc6dHex1	Gal-(Fuc-)GlcNAcβ1,3(GlcNAcα1,4Gal-GlcNAcβ1,6)Galβ1,3(GlcNAcα1,4Gal-GlcNAcβ1,6)GalNAcol	2	αGlcNAc, Lewisa/x	6	4	1			11	0.2551	-0.0847	0.09454	-0.2515	0.24316	0.10847	-0.2272	-0.1268	0.30871	-0.4612	0.27916	0.18734	0.14157	0.04501	0.11075	-0.0533	0.15324	0.16475	-0.4211	-0.2805	-0.1726	-0.0955	-0.3892	0.02657	0.06085	-0.006665	0.09367	-0.2221	0.663781	0.925661	0.00249663	0.259649	0.714553	0.991825	0.170987	0.972086	1.14331	0.20093
2062.75	19.4554	NeuAc1Hex4HexNAc4dHex2	Gal-(Fuc-)GlcNAcβ1,3Galβ1,3[NeuAcα2,3Gal-(Fuc-)GlcNAc-Galβ1,4GlcNAcβ1,6]GalNAcol	2	Lewisa/x, sLea/x	4	4	2	1		11	-0.262	-0.3847	-0.1075	-0.3537	-0.1065	-0.4051	0.20736	-0.1974	-0.0942	-0.1954	-0.1745	-0.3913	-0.3418	-0.3488	-0.1075	-0.2723	-0.244	-0.5106	-0.2558	-0.2423	-0.25	0.36702	-0.5055	-0.3338	-0.2699	-0.1409	-0.3042	-0.2034	0.215147	0.659478	0.465614	0.931229	0.668594	0.991825	0.676302	0.972086	0.459822	0.0734075
2062.75	24.0797	NeuAc1Hex4HexNAc4dHex2	Gal-(Fuc-)GlcNAcβ1,3(Fucα1,2Gal-GlcNAcβ1,6)Galβ1,3[NeuAc-Gal-GlcNAcβ1,6]GalNAcol	2	I, H, Lewisa/x	4	4	2	1		11	-0.1042	-0.2048	0.17454	-0.0011	0.17584	-0.4379	0.03796	0.41623	0.23803	0.43142	0.00335	-0.2914	-0.2099	-0.2477	0.12702	-0.1529	0.13131	-0.5741	-0.4056	0.07649	0.14261	0.56175	0.11517	-0.2524	-0.06627	0.1393	-0.1544	0.03967	0.197699	0.659478	0.294393	0.905447	0.556233	0.991825	0.589903	0.972086	0.861123	0.189307
[truncated: 16 more columns]
