# Supplementary material for: Sample handling of gastric tissue and O-glycan alterations in paired gastric cancer and non-tumorigenic tissues
Source: Sci Rep. 2018 Jan 10;8:242. doi: 10.1038/s41598-017-18299-6 (PMC5762837; doi:10.1038/s41598-017-18299-6)
Supplement: Supplementary file 3 — Supplementary Dataset 3 [file 41598_2017_18299_MOESM3_ESM.xlsx]

## Sheet: S3
Sample Code	Sample description	Raw file name	URL for raw file	Date
1A	O-glycans from gastric tissue - Subject 1 - normal STD	BA_161009_1A.RAW	http://130.241.206.123:8080/bbra/BA_161009_1A.RAW	2016-10-01
1B	O-glycans from gastric tissue - Subject 1 - cancer STD	BA_161009_1B.RAW	http://130.241.206.123:8080/bbra/BA_161009_1B.RAW	2016-10-01
1C	O-glycans from gastric tissue - Subject 1 - normal HEAT	BA_161009_1C.RAW	http://130.241.206.123:8080/bbra/BA_161009_1C.RAW	2016-10-01
1D	O-glycans from gastric tissue - Subject 1 - cancer HEAT	BA_161009_1D.RAW	http://130.241.206.123:8080/bbra/BA_161009_1D.RAW	2016-10-01
2A	O-glycans from gastric tissue - Subject 2 - normal STD	BA_161009_2A.RAW	http://130.241.206.123:8080/bbra/BA_161009_2A.RAW	2016-10-01
2B	O-glycans from gastric tissue - Subject 2 - cancer STD	BA_161009_2B.RAW	http://130.241.206.123:8080/bbra/BA_161009_2B.RAW	2016-10-01
2C	O-glycans from gastric tissue - Subject 2 - normal HEAT	BA_161009_2C.RAW	http://130.241.206.123:8080/bbra/BA_161009_2C.RAW	2016-10-01
2D	O-glycans from gastric tissue - Subject 2 - cancer HEAT	BA_161009_2D.RAW	http://130.241.206.123:8080/bbra/BA_161009_2D.RAW	2016-10-01
3A	O-glycans from gastric tissue - Subject 3 - normal STD	BA_161009_3A.RAW	http://130.241.206.123:8080/bbra/BA_161009_3A.RAW	2016-10-01
3B	O-glycans from gastric tissue - Subject 3 - cancer STD	BA_161009_3B.RAW	http://130.241.206.123:8080/bbra/BA_161009_3B.RAW	2016-10-01
3C	O-glycans from gastric tissue - Subject 3 - normal HEAT	BA_161009_3C.RAW	http://130.241.206.123:8080/bbra/BA_161009_3C.RAW	2016-10-01
3D	O-glycans from gastric tissue - Subject 3 - cancer HEAT	BA_161009_3D.RAW	http://130.241.206.123:8080/bbra/BA_161009_3D.RAW	2016-10-01
4A	O-glycans from gastric tissue - Subject 4 - normal STD	BA_161009_4A.RAW	http://130.241.206.123:8080/bbra/BA_161009_4A.RAW	2016-10-01
4B	O-glycans from gastric tissue - Subject 4 - cancer STD	BA_161009_4B.RAW	http://130.241.206.123:8080/bbra/BA_161009_4B.RAW	2016-10-01
4C	O-glycans from gastric tissue - Subject 4 - normal HEAT	BA_161009_4C.RAW	http://130.241.206.123:8080/bbra/BA_161009_4C.RAW	2016-10-01
4D	O-glycans from gastric tissue - Subject 4 - cancer HEAT	BA_161025_4D_rpt.RAW	http://130.241.206.123:8080/bbra/BA_161025_4D_rpt.RAW	2016-10-01
5A	O-glycans from gastric tissue - Subject 5 - normal STD	BA_161010_5A.RAW	http://130.241.206.123:8080/bbra/BA_161010_5A.RAW	2016-10-01
5B	O-glycans from gastric tissue - Subject 5 - cancer STD	BA_161010_5B.RAW	http://130.241.206.123:8080/bbra/BA_161010_5B.RAW	2016-10-01
5C	O-glycans from gastric tissue - Subject 5 - normal HEAT	BA_161010_5C.RAW	http://130.241.206.123:8080/bbra/BA_161010_5C.RAW	2016-10-01
5D	O-glycans from gastric tissue - Subject 5 - cancer HEAT	BA_161010_5D.RAW	http://130.241.206.123:8080/bbra/BA_161010_5D.RAW	2016-10-01
6A	O-glycans from gastric tissue - Subject 6 - normal STD	BA_161010_6A.RAW	http://130.241.206.123:8080/bbra/BA_161010_6A.RAW	2016-10-01
6B	O-glycans from gastric tissue - Subject 6 - cancer STD	BA_161010_6B.RAW	http://130.241.206.123:8080/bbra/BA_161010_6B.RAW	2016-10-01
6C	O-glycans from gastric tissue - Subject 6 - normal HEAT	BA_161010_6C.RAW	http://130.241.206.123:8080/bbra/BA_161010_6C.RAW	2016-10-01
6D	O-glycans from gastric tissue - Subject 6 - cancer HEAT	BA_161010_6D.RAW	http://130.241.206.123:8080/bbra/BA_161010_6D.RAW	2016-10-01
